# Supplementary material for: Effect of Visual Booklets to Improve Bowel Preparation in Colonoscopy: Systematic Review with Meta-Analysis
Source: J Clin Med. 2023 Jun 29;12(13):4377. doi: 10.3390/jcm12134377 (PMC10342745; doi:10.3390/jcm12134377)
Supplement: Supplementary file 1 [file jcm-12-04377-s001.zip]

Archive with 1 entries (1 files):
- jcm-2429224-supplementary.pdf
